# Supplementary material for: The Role of Bladder-Washing Cytology as an Adjunctive Method to Cystoscopy During Follow-Up for Low-Grade TaT1 Non-Muscle-Invasive Bladder Cancer
Source: Cancers (Basel). 2024 Nov 1;16(21):3708. doi: 10.3390/cancers16213708 (PMC11545547; doi:10.3390/cancers16213708)
Supplement: Supplementary file 1 [file cancers-16-03708-s001.zip]

Archive with 1 entries (1 files):
- cancers-3241029-supplementary.pdf
